# Supplementary material for: A Multi-Provincial Clinical Evaluation of the PANBIO™ COVID-19 Antigen Rapid Test Device in South Africa
Source: Diagnostics (Basel). 2026 Jul 20;16(14):2263. doi: 10.3390/diagnostics16142263 (PMC13409381; doi:10.3390/diagnostics16142263)
Supplement: Supplementary file 1 [file diagnostics-16-02263-s001.zip]

Archive with 1 entries (1 files):
- diagnostics-4327361-supplementary.pdf
